# Supplementary material for: The clock-like accumulation of germline and somatic mutations can arise from the interplay of DNA damage and repair
Source: PLoS Biol. 2024 Jun 17;22(6):e3002678. doi: 10.1371/journal.pbio.3002678 (PMC11213356; doi:10.1371/journal.pbio.3002678)
Supplement: S1 Data — (XLSX) [file pbio.3002678.s007.xlsx]

## Sheet: Sheet 1 - Table I
Table I
Cell type/tissue	Method	Reference	Data download link
Neurons	S	Abascal et al. 2021	https://static-content.springer.com/esm/art%3A10.1038%2Fs41586-021-03477-4/MediaObjects/41586_2021_3477_MOESM3_ESM.xlsx
Muscle	S	Abascal et al. 2021	https://static-content.springer.com/esm/art%3A10.1038%2Fs41586-021-03477-4/MediaObjects/41586_2021_3477_MOESM3_ESM.xlsx
Liver	C	Brunner et al. 2019	https://data.mendeley.com/datasets/ktx7jp8sch/1
Small bowel crypts	C	Wang et al. 2023	https://github.com/YichenWang1/small_bowel/tree/main/data
Colonic crypts	C	Moore et al. 2021	https://static-content.springer.com/esm/art%3A10.1038%2Fs41586-021-03822-7/MediaObjects/41586_2021_3822_MOESM5_ESM.zip
Testis	C	Moore et al. 2021	https://static-content.springer.com/esm/art%3A10.1038%2Fs41586-021-03822-7/MediaObjects/41586_2021_3822_MOESM5_ESM.zip
Lung	D	Yoshida et al. 2020	https://data.mendeley.com/datasets/b53h2kwpyy/2
Paternal germline	P	Halldorsson et al. 2019	https://www.science.org/doi/suppl/10.1126/science.aau1043/suppl_file/aau1043_datas5_revision1.tsv
Maternal germline	P	Sasani et al. 2019	https://github.com/quinlan-lab/ceph-dnm-manuscript/tree/master/data
