# Supplementary material for: The clock-like accumulation of germline and somatic mutations can arise from the interplay of DNA damage and repair
Source: PLoS Biol. 2024 Jun 17;22(6):e3002678. doi: 10.1371/journal.pbio.3002678 (PMC11213356; doi:10.1371/journal.pbio.3002678)
Supplement: S2 Data — (XLSX) [file pbio.3002678.s008.xlsx]

## Sheet: 3A
points		line
x	y	x	y
68	383	0	84.8151
73	377.5	1	88.2928
49	264	2	91.7706
27	211.5	3	95.2483
37	215.5	4	98.7261
64	336.5	5	102.204
93	510	6	105.682
65	299	7	109.159
68	244	8	112.637
76	294.5	9	116.115
64	337	10	119.593
84	429.5	11	123.07
74	342	12	126.548
69	281.5	13	130.026
100	423	14	133.504
69	230.5	15	136.981
82	304	16	140.459
		17	143.937
		18	147.415
		19	150.892
		20	154.37
		21	157.848
		22	161.326
		23	164.803
		24	168.281
		25	171.759
		26	175.237
		27	178.714
		28	182.192
		29	185.67
		30	189.148
		31	192.625
		32	196.103
		33	199.581
		34	203.059
		35	206.536
		36	210.014
		37	213.492
		38	216.97
		39	220.447
		40	223.925
		41	227.403
		42	230.881
		43	234.358
		44	237.836
		45	241.314
		46	244.792
		47	248.269
		48	251.747
		49	255.225
		50	258.703
		51	262.18
		52	265.658
		53	269.136
		54	272.613
		55	276.091
		56	279.569
		57	283.047
		58	286.524
		59	290.002
		60	293.48
		61	296.958
		62	300.435
		63	303.913
		64	307.391
		65	310.869
		66	314.346
		67	317.824
		68	321.302
		69	324.78
		70	328.257
		71	331.735
		72	335.213
		73	338.691
		74	342.168
		75	345.646
		76	349.124
		77	352.602
		78	356.079
		79	359.557
		80	363.035
		81	366.513
		82	369.99
		83	373.468
		84	376.946
		85	380.424
		86	383.901
		87	387.379
		88	390.857
		89	394.335
		90	397.812
		91	401.29
		92	404.768
		93	408.246
		94	411.723
		95	415.201
		96	418.679
		97	422.157
		98	425.634
		99	429.112
		100	432.59

## Sheet: 3B
age-dependent													age-independent
x	y_lower_0	y_upper_0	y_lower_1	y_upper_1	y_lower_2	y_upper_2	y_lower_3	y_upper_3	y_lower_4	y_upper_4	y_lower_5	y_upper_5	x	y_lower_0	y_upper_0	y_lower_1	y_upper_1	y_lower_2	y_upper_2
0	84.8151	84.8251	84.8151	84.8251	84.8151	84.8251	84.8151	84.8251	84.8151	84.8251	84.8151	84.8251	0	58.4812	84.8151	35.4448	58.4812	19.2985	35.4448
1	85.1106	86.7117	85.6203	86.171	85.6395	85.9102	85.504	85.7121	85.4113	85.5667	85.2873	85.432	1	58.4812	84.8151	35.4448	58.4812	19.2985	35.4448
2	85.4061	88.5983	86.4255	87.5169	86.4639	86.9954	86.1929	86.5991	86.0074	86.3083	85.7595	86.0389	2	58.4812	84.8151	35.4448	58.4812	19.2985	35.4448
3	85.7015	90.4849	87.2307	88.8628	87.2882	88.0805	86.8817	87.4861	86.6036	87.0499	86.2317	86.6458	3	58.4812	84.8151	35.4448	58.4812	19.2985	35.4448
4	85.997	92.3716	88.0359	90.2087	88.1126	89.1657	87.5706	88.3731	87.1998	87.7914	86.7039	87.2527	4	58.4812	84.8151	35.4448	58.4812	19.2985	35.4448
5	86.2925	94.2582	88.8411	91.5546	88.937	90.2508	88.2595	89.2601	87.7959	88.533	87.1762	87.8596	5	58.4812	84.8151	35.4448	58.4812	19.2985	35.4448
6	86.588	96.1448	89.6463	92.9005	89.7614	91.336	88.9484	90.1472	88.3921	89.2746	87.6484	88.4665	6	58.4812	84.8151	35.4448	58.4812	19.2985	35.4448
7	86.8835	98.0314	90.4515	94.2464	90.5858	92.4211	89.6372	91.0342	88.9882	90.0162	88.1206	89.0734	7	58.4812	84.8151	35.4448	58.4812	19.2985	35.4448
8	87.1789	99.918	91.2567	95.5923	91.4102	93.5062	90.3261	91.9212	89.5844	90.7578	88.5928	89.6803	8	58.4812	84.8151	35.4448	58.4812	19.2985	35.4448
9	87.4744	101.805	92.0619	96.9382	92.2345	94.5914	91.015	92.8082	90.1806	91.4994	89.065	90.2872	9	58.4812	84.8151	35.4448	58.4812	19.2985	35.4448
10	87.7699	103.691	92.867	98.2841	93.0589	95.6765	91.7039	93.6952	90.7767	92.241	89.5372	90.8941	10	58.4812	84.8151	35.4448	58.4812	19.2985	35.4448
11	88.0654	105.578	93.6722	99.63	93.8833	96.7617	92.3927	94.5822	91.3729	92.9826	90.0094	91.501	11	58.4812	84.8151	35.4448	58.4812	19.2985	35.4448
12	88.3608	107.464	94.4774	100.976	94.7077	97.8468	93.0816	95.4692	91.9691	93.7241	90.4816	92.1079	12	58.4812	84.8151	35.4448	58.4812	19.2985	35.4448
13	88.6563	109.351	95.2826	102.322	95.5321	98.932	93.7705	96.3562	92.5652	94.4657	90.9539	92.7148	13	58.4812	84.8151	35.4448	58.4812	19.2985	35.4448
14	88.9518	111.238	96.0878	103.668	96.3565	100.017	94.4594	97.2432	93.1614	95.2073	91.4261	93.3217	14	58.4812	84.8151	35.4448	58.4812	19.2985	35.4448
15	89.2473	113.124	96.893	105.014	97.1808	101.102	95.1482	98.1302	93.7576	95.9489	91.8983	93.9286	15	58.4812	84.8151	35.4448	58.4812	19.2985	35.4448
16	89.5428	115.011	97.6982	106.36	98.0052	102.187	95.8371	99.0173	94.3537	96.6905	92.3705	94.5355	16	58.4812	84.8151	35.4448	58.4812	19.2985	35.4448
17	89.8382	116.898	98.5034	107.705	98.8296	103.273	96.526	99.9043	94.9499	97.4321	92.8427	95.1424	17	58.4812	84.8151	35.4448	58.4812	19.2985	35.4448
18	90.1337	118.784	99.3086	109.051	99.654	104.358	97.2149	100.791	95.5461	98.1737	93.3149	95.7493	18	58.4812	84.8151	35.4448	58.4812	19.2985	35.4448
19	90.4292	120.671	100.114	110.397	100.478	105.443	97.9037	101.678	96.1422	98.9153	93.7871	96.3562	19	58.4812	84.8151	35.4448	58.4812	19.2985	35.4448
20	90.7247	122.557	100.919	111.743	101.303	106.528	98.5926	102.565	96.7384	99.6568	94.2593	96.9631	20	58.4812	84.8151	35.4448	58.4812	19.2985	35.4448
21	91.0202	124.444	101.724	113.089	102.127	107.613	99.2815	103.452	97.3346	100.398	94.7316	97.57	21	58.4812	84.8151	35.4448	58.4812	19.2985	35.4448
22	91.3156	126.331	102.529	114.435	102.952	108.698	99.9704	104.339	97.9307	101.14	95.2038	98.1769	22	58.4812	84.8151	35.4448	58.4812	19.2985	35.4448
23	91.6111	128.217	103.335	115.781	103.776	109.783	100.659	105.226	98.5269	101.882	95.676	98.7838	23	58.4812	84.8151	35.4448	58.4812	19.2985	35.4448
24	91.9066	130.104	104.14	117.127	104.6	110.869	101.348	106.113	99.123	102.623	96.1482	99.3907	24	58.4812	84.8151	35.4448	58.4812	19.2985	35.4448
25	92.2021	131.99	104.945	118.473	105.425	111.954	102.037	107	99.7192	103.365	96.6204	99.9976	25	58.4812	84.8151	35.4448	58.4812	19.2985	35.4448
26	92.4976	133.877	105.75	119.819	106.249	113.039	102.726	107.887	100.315	104.106	97.0926	100.604	26	58.4812	84.8151	35.4448	58.4812	19.2985	35.4448
27	92.793	135.764	106.555	121.165	107.073	114.124	103.415	108.774	100.912	104.848	97.5648	101.211	27	58.4812	84.8151	35.4448	58.4812	19.2985	35.4448
28	93.0885	137.65	107.361	122.51	107.898	115.209	104.104	109.661	101.508	105.59	98.037	101.818	28	58.4812	84.8151	35.4448	58.4812	19.2985	35.4448
29	93.384	139.537	108.166	123.856	108.722	116.294	104.793	110.548	102.104	106.331	98.5093	102.425	29	58.4812	84.8151	35.4448	58.4812	19.2985	35.4448
30	93.6795	141.424	108.971	125.202	109.547	117.379	105.481	111.435	102.7	107.073	98.9815	103.032	30	58.4812	84.8151	35.4448	58.4812	19.2985	35.4448
31	93.9749	143.31	109.776	126.548	110.371	118.465	106.17	112.322	103.296	107.814	99.4537	103.639	31	58.4812	84.8151	35.4448	58.4812	19.2985	35.4448
32	94.2704	145.197	110.581	127.894	111.195	119.55	106.859	113.209	103.892	108.556	99.9259	104.246	32	58.4812	84.8151	35.4448	58.4812	19.2985	35.4448
33	94.5659	147.083	111.387	129.24	112.02	120.635	107.548	114.096	104.489	109.297	100.398	104.853	33	58.4812	84.8151	35.4448	58.4812	19.2985	35.4448
34	94.8614	148.97	112.192	130.586	112.844	121.72	108.237	114.983	105.085	110.039	100.87	105.46	34	58.4812	84.8151	35.4448	58.4812	19.2985	35.4448
35	95.1569	150.857	112.997	131.932	113.668	122.805	108.926	115.87	105.681	110.781	101.343	106.067	35	58.4812	84.8151	35.4448	58.4812	19.2985	35.4448
36	95.4523	152.743	113.802	133.278	114.493	123.89	109.615	116.757	106.277	111.522	101.815	106.673	36	58.4812	84.8151	35.4448	58.4812	19.2985	35.4448
37	95.7478	154.63	114.607	134.624	115.317	124.975	110.304	117.644	106.873	112.264	102.287	107.28	37	58.4812	84.8151	35.4448	58.4812	19.2985	35.4448
38	96.0433	156.516	115.412	135.969	116.142	126.061	110.992	118.531	107.469	113.005	102.759	107.887	38	58.4812	84.8151	35.4448	58.4812	19.2985	35.4448
39	96.3388	158.403	116.218	137.315	116.966	127.146	111.681	119.418	108.066	113.747	103.231	108.494	39	58.4812	84.8151	35.4448	58.4812	19.2985	35.4448
40	96.6343	160.29	117.023	138.661	117.79	128.231	112.37	120.305	108.662	114.489	103.704	109.101	40	58.4812	84.8151	35.4448	58.4812	19.2985	35.4448
41	96.9297	162.176	117.828	140.007	118.615	129.316	113.059	121.193	109.258	115.23	104.176	109.708	41	58.4812	84.8151	35.4448	58.4812	19.2985	35.4448
42	97.2252	164.063	118.633	141.353	119.439	130.401	113.748	122.08	109.854	115.972	104.648	110.315	42	58.4812	84.8151	35.4448	58.4812	19.2985	35.4448
43	97.5207	165.949	119.438	142.699	120.264	131.486	114.437	122.967	110.45	116.713	105.12	110.922	43	58.4812	84.8151	35.4448	58.4812	19.2985	35.4448
44	97.8162	167.836	120.244	144.045	121.088	132.571	115.126	123.854	111.046	117.455	105.592	111.529	44	58.4812	84.8151	35.4448	58.4812	19.2985	35.4448
45	98.1117	169.723	121.049	145.391	121.912	133.657	115.815	124.741	111.643	118.197	106.065	112.136	45	58.4812	84.8151	35.4448	58.4812	19.2985	35.4448
46	98.4071	171.609	121.854	146.737	122.737	134.742	116.503	125.628	112.239	118.938	106.537	112.742	46	58.4812	84.8151	35.4448	58.4812	19.2985	35.4448
47	98.7026	173.496	122.659	148.083	123.561	135.827	117.192	126.515	112.835	119.68	107.009	113.349	47	58.4812	84.8151	35.4448	58.4812	19.2985	35.4448
48	98.9981	175.383	123.464	149.428	124.385	136.912	117.881	127.402	113.431	120.421	107.481	113.956	48	58.4812	84.8151	35.4448	58.4812	19.2985	35.4448
49	99.2936	177.269	124.27	150.774	125.21	137.997	118.57	128.289	114.027	121.163	107.953	114.563	49	58.4812	84.8151	35.4448	58.4812	19.2985	35.4448
50	99.5891	179.156	125.075	152.12	126.034	139.082	119.259	129.176	114.623	121.904	108.426	115.17	50	58.4812	84.8151	35.4448	58.4812	19.2985	35.4448
51	99.8845	181.042	125.88	153.466	126.859	140.167	119.948	130.063	115.219	122.646	108.898	115.777	51	58.4812	84.8151	35.4448	58.4812	19.2985	35.4448
52	100.18	182.929	126.685	154.812	127.683	141.253	120.637	130.95	115.816	123.388	109.37	116.384	52	58.4812	84.8151	35.4448	58.4812	19.2985	35.4448
53	100.475	184.816	127.49	156.158	128.507	142.338	121.326	131.837	116.412	124.129	109.842	116.991	53	58.4812	84.8151	35.4448	58.4812	19.2985	35.4448
54	100.771	186.702	128.296	157.504	129.332	143.423	122.014	132.724	117.008	124.871	110.315	117.598	54	58.4812	84.8151	35.4448	58.4812	19.2985	35.4448
55	101.066	188.589	129.101	158.85	130.156	144.508	122.703	133.611	117.604	125.612	110.787	118.205	55	58.4812	84.8151	35.4448	58.4812	19.2985	35.4448
56	101.362	190.475	129.906	160.196	130.981	145.593	123.392	134.498	118.2	126.354	111.259	118.811	56	58.4812	84.8151	35.4448	58.4812	19.2985	35.4448
57	101.657	192.362	130.711	161.542	131.805	146.678	124.081	135.385	118.796	127.096	111.731	119.418	57	58.4812	84.8151	35.4448	58.4812	19.2985	35.4448
58	101.953	194.249	131.516	162.888	132.629	147.763	124.77	136.272	119.393	127.837	112.203	120.025	58	58.4812	84.8151	35.4448	58.4812	19.2985	35.4448
59	102.248	196.135	132.322	164.233	133.454	148.849	125.459	137.159	119.989	128.579	112.676	120.632	59	58.4812	84.8151	35.4448	58.4812	19.2985	35.4448
60	102.544	198.022	133.127	165.579	134.278	149.934	126.148	138.046	120.585	129.32	113.148	121.239	60	58.4812	84.8151	35.4448	58.4812	19.2985	35.4448
61	102.839	199.909	133.932	166.925	135.102	151.019	126.837	138.933	121.181	130.062	113.62	121.846	61	58.4812	84.8151	35.4448	58.4812	19.2985	35.4448
62	103.135	201.795	134.737	168.271	135.927	152.104	127.525	139.82	121.777	130.804	114.092	122.453	62	58.4812	84.8151	35.4448	58.4812	19.2985	35.4448
63	103.43	203.682	135.542	169.617	136.751	153.189	128.214	140.707	122.373	131.545	114.564	123.06	63	58.4812	84.8151	35.4448	58.4812	19.2985	35.4448
64	103.726	205.568	136.348	170.963	137.576	154.274	128.903	141.594	122.97	132.287	115.037	123.667	64	58.4812	84.8151	35.4448	58.4812	19.2985	35.4448
65	104.021	207.455	137.153	172.309	138.4	155.359	129.592	142.481	123.566	133.028	115.509	124.274	65	58.4812	84.8151	35.4448	58.4812	19.2985	35.4448
66	104.317	209.342	137.958	173.655	139.224	156.445	130.281	143.368	124.162	133.77	115.981	124.88	66	58.4812	84.8151	35.4448	58.4812	19.2985	35.4448
67	104.612	211.228	138.763	175.001	140.049	157.53	130.97	144.255	124.758	134.511	116.453	125.487	67	58.4812	84.8151	35.4448	58.4812	19.2985	35.4448
68	104.908	213.115	139.568	176.347	140.873	158.615	131.659	145.142	125.354	135.253	116.926	126.094	68	58.4812	84.8151	35.4448	58.4812	19.2985	35.4448
69	105.203	215.001	140.374	177.692	141.698	159.7	132.348	146.029	125.95	135.995	117.398	126.701	69	58.4812	84.8151	35.4448	58.4812	19.2985	35.4448
70	105.499	216.888	141.179	179.038	142.522	160.785	133.036	146.916	126.547	136.736	117.87	127.308	70	58.4812	84.8151	35.4448	58.4812	19.2985	35.4448
71	105.794	218.775	141.984	180.384	143.346	161.87	133.725	147.803	127.143	137.478	118.342	127.915	71	58.4812	84.8151	35.4448	58.4812	19.2985	35.4448
72	106.09	220.661	142.789	181.73	144.171	162.955	134.414	148.69	127.739	138.219	118.814	128.522	72	58.4812	84.8151	35.4448	58.4812	19.2985	35.4448
73	106.385	222.548	143.594	183.076	144.995	164.041	135.103	149.577	128.335	138.961	119.287	129.129	73	58.4812	84.8151	35.4448	58.4812	19.2985	35.4448
74	106.681	224.435	144.4	184.422	145.819	165.126	135.792	150.464	128.931	139.703	119.759	129.736	74	58.4812	84.8151	35.4448	58.4812	19.2985	35.4448
75	106.976	226.321	145.205	185.768	146.644	166.211	136.481	151.351	129.527	140.444	120.231	130.343	75	58.4812	84.8151	35.4448	58.4812	19.2985	35.4448
76	107.272	228.208	146.01	187.114	147.468	167.296	137.17	152.238	130.124	141.186	120.703	130.949	76	58.4812	84.8151	35.4448	58.4812	19.2985	35.4448
77	107.567	230.094	146.815	188.46	148.293	168.381	137.859	153.125	130.72	141.927	121.175	131.556	77	58.4812	84.8151	35.4448	58.4812	19.2985	35.4448
78	107.862	231.981	147.62	189.806	149.117	169.466	138.547	154.012	131.316	142.669	121.648	132.163	78	58.4812	84.8151	35.4448	58.4812	19.2985	35.4448
79	108.158	233.868	148.425	191.152	149.941	170.551	139.236	154.899	131.912	143.41	122.12	132.77	79	58.4812	84.8151	35.4448	58.4812	19.2985	35.4448
80	108.453	235.754	149.231	192.497	150.766	171.637	139.925	155.786	132.508	144.152	122.592	133.377	80	58.4812	84.8151	35.4448	58.4812	19.2985	35.4448
81	108.749	237.641	150.036	193.843	151.59	172.722	140.614	156.673	133.104	144.894	123.064	133.984	81	58.4812	84.8151	35.4448	58.4812	19.2985	35.4448
82	109.044	239.527	150.841	195.189	152.414	173.807	141.303	157.56	133.701	145.635	123.536	134.591	82	58.4812	84.8151	35.4448	58.4812	19.2985	35.4448
83	109.34	241.414	151.646	196.535	153.239	174.892	141.992	158.447	134.297	146.377	124.009	135.198	83	58.4812	84.8151	35.4448	58.4812	19.2985	35.4448
84	109.635	243.301	152.451	197.881	154.063	175.977	142.681	159.334	134.893	147.118	124.481	135.805	84	58.4812	84.8151	35.4448	58.4812	19.2985	35.4448
85	109.931	245.187	153.257	199.227	154.888	177.062	143.37	160.221	135.489	147.86	124.953	136.412	85	58.4812	84.8151	35.4448	58.4812	19.2985	35.4448
86	110.226	247.074	154.062	200.573	155.712	178.147	144.058	161.108	136.085	148.602	125.425	137.018	86	58.4812	84.8151	35.4448	58.4812	19.2985	35.4448
87	110.522	248.96	154.867	201.919	156.536	179.233	144.747	161.995	136.681	149.343	125.898	137.625	87	58.4812	84.8151	35.4448	58.4812	19.2985	35.4448
88	110.817	250.847	155.672	203.265	157.361	180.318	145.436	162.882	137.278	150.085	126.37	138.232	88	58.4812	84.8151	35.4448	58.4812	19.2985	35.4448
89	111.113	252.734	156.477	204.611	158.185	181.403	146.125	163.769	137.874	150.826	126.842	138.839	89	58.4812	84.8151	35.4448	58.4812	19.2985	35.4448
90	111.408	254.62	157.283	205.956	159.01	182.488	146.814	164.656	138.47	151.568	127.314	139.446	90	58.4812	84.8151	35.4448	58.4812	19.2985	35.4448
91	111.704	256.507	158.088	207.302	159.834	183.573	147.503	165.543	139.066	152.31	127.786	140.053	91	58.4812	84.8151	35.4448	58.4812	19.2985	35.4448
92	111.999	258.394	158.893	208.648	160.658	184.658	148.192	166.43	139.662	153.051	128.259	140.66	92	58.4812	84.8151	35.4448	58.4812	19.2985	35.4448
93	112.295	260.28	159.698	209.994	161.483	185.743	148.881	167.317	140.258	153.793	128.731	141.267	93	58.4812	84.8151	35.4448	58.4812	19.2985	35.4448
94	112.59	262.167	160.503	211.34	162.307	186.829	149.569	168.204	140.855	154.534	129.203	141.874	94	58.4812	84.8151	35.4448	58.4812	19.2985	35.4448
95	112.886	264.053	161.309	212.686	163.131	187.914	150.258	169.091	141.451	155.276	129.675	142.481	95	58.4812	84.8151	35.4448	58.4812	19.2985	35.4448
96	113.181	265.94	162.114	214.032	163.956	188.999	150.947	169.978	142.047	156.017	130.147	143.087	96	58.4812	84.8151	35.4448	58.4812	19.2985	35.4448
97	113.477	267.827	162.919	215.378	164.78	190.084	151.636	170.865	142.643	156.759	130.62	143.694	97	58.4812	84.8151	35.4448	58.4812	19.2985	35.4448
98	113.772	269.713	163.724	216.724	165.605	191.169	152.325	171.752	143.239	157.501	131.092	144.301	98	58.4812	84.8151	35.4448	58.4812	19.2985	35.4448
99	114.068	271.6	164.529	218.07	166.429	192.254	153.014	172.639	143.835	158.242	131.564	144.908	99	58.4812	84.8151	35.4448	58.4812	19.2985	35.4448
100	114.363	273.486	165.335	219.416	167.253	193.339	153.703	173.526	144.432	158.984	132.036	145.515	100	58.4812	84.8151	35.4448	58.4812	19.2985	35.4448

## Sheet: 3C
SBS	y
5	0.457519
16	0.155477
12	0.0749798
88	0.0569718
89	0.0418152
54	0.0387284
*	0.174509

## Sheet: 3D
SBS	y
5	0.310486
89	0.271608
1	0.190371
*	0.227536

## Sheet: 3E
x	y1_upper	y1_lower	y5_upper	y5_lower	y1	y5
0	19.6187	6.61455	39.8638	3.1411	16.1463	26.3339
1	19.7762	6.61455	41.8501	4.28122	16.1839	27.925
2	19.9336	6.61455	43.8364	5.42134	16.2214	29.5162
3	20.0911	6.61455	45.8228	6.56147	16.259	31.1073
4	20.2485	6.61455	47.8091	7.70159	16.2965	32.6984
5	20.4059	6.61455	49.7954	8.84171	16.3341	34.2896
6	20.5634	6.61455	51.7817	9.98183	16.3716	35.8807
7	20.7208	6.61455	53.7681	11.122	16.4092	37.4718
8	20.8783	6.61455	55.7544	12.2621	16.4467	39.063
9	21.0357	6.61455	57.7407	13.4022	16.4843	40.6541
10	21.1932	6.61455	59.727	14.5423	16.5218	42.2452
11	21.3506	6.61455	61.7134	15.6824	16.5593	43.8364
12	21.5081	6.61455	63.6997	16.8226	16.5969	45.4275
13	21.6655	6.61455	65.686	17.9627	16.6344	47.0186
14	21.8229	6.61455	67.6723	19.1028	16.672	48.6098
15	21.9804	6.61455	69.6587	20.2429	16.7095	50.2009
16	22.1378	6.61455	71.645	21.3831	16.7471	51.792
17	22.2953	6.61455	73.6313	22.5232	16.7846	53.3832
18	22.4527	6.61455	75.6176	23.6633	16.8222	54.9743
19	22.6102	6.61455	77.6039	24.8034	16.8597	56.5654
20	22.7676	6.61455	79.5903	25.9435	16.8973	58.1566
21	22.9251	6.61455	81.5766	27.0837	16.9348	59.7477
22	23.0825	6.61455	83.5629	28.2238	16.9724	61.3388
23	23.2399	6.61455	85.5492	29.3639	17.0099	62.93
24	23.3974	6.61455	87.5356	30.504	17.0475	64.5211
25	23.5548	6.61455	89.5219	31.6442	17.085	66.1123
26	23.7123	6.61455	91.5082	32.7843	17.1226	67.7034
27	23.8697	6.61455	93.4945	33.9244	17.1601	69.2945
28	24.0272	6.61455	95.4809	35.0645	17.1977	70.8857
29	24.1846	6.61455	97.4672	36.2046	17.2352	72.4768
30	24.3421	6.61455	99.4535	37.3448	17.2728	74.0679
31	24.4995	6.61455	101.44	38.4849	17.3103	75.6591
32	24.6569	6.61455	103.426	39.625	17.3478	77.2502
33	24.8144	6.61455	105.412	40.7651	17.3854	78.8413
34	24.9718	6.61455	107.399	41.9053	17.4229	80.4325
35	25.1293	6.61455	109.385	43.0454	17.4605	82.0236
36	25.2867	6.61455	111.371	44.1855	17.498	83.6147
37	25.4442	6.61455	113.358	45.3256	17.5356	85.2059
38	25.6016	6.61455	115.344	46.4657	17.5731	86.797
39	25.7591	6.61455	117.33	47.6059	17.6107	88.3881
40	25.9165	6.61455	119.317	48.746	17.6482	89.9793
41	26.0739	6.61455	121.303	49.8861	17.6858	91.5704
42	26.2314	6.61455	123.289	51.0262	17.7233	93.1615
43	26.3888	6.61455	125.276	52.1664	17.7609	94.7527
44	26.5463	6.61455	127.262	53.3065	17.7984	96.3438
45	26.7037	6.61455	129.248	54.4466	17.836	97.9349
46	26.8612	6.61455	131.235	55.5867	17.8735	99.5261
47	27.0186	6.61455	133.221	56.7268	17.9111	101.117
48	27.1761	6.61455	135.207	57.867	17.9486	102.708
49	27.3335	6.61455	137.194	59.0071	17.9862	104.299
50	27.4909	6.61455	139.18	60.1472	18.0237	105.891
51	27.6484	6.61455	141.166	61.2873	18.0613	107.482
52	27.8058	6.61455	143.153	62.4275	18.0988	109.073
53	27.9633	6.61455	145.139	63.5676	18.1363	110.664
54	28.1207	6.61455	147.125	64.7077	18.1739	112.255
55	28.2782	6.61455	149.112	65.8478	18.2114	113.846
56	28.4356	6.61455	151.098	66.988	18.249	115.437
57	28.5931	6.61455	153.084	68.1281	18.2865	117.029
58	28.7505	6.61455	155.071	69.2682	18.3241	118.62
59	28.9079	6.61455	157.057	70.4083	18.3616	120.211
60	29.0654	6.61455	159.043	71.5484	18.3992	121.802
61	29.2228	6.61455	161.03	72.6886	18.4367	123.393
62	29.3803	6.61455	163.016	73.8287	18.4743	124.984
63	29.5377	6.61455	165.002	74.9688	18.5118	126.575
64	29.6952	6.61455	166.989	76.1089	18.5494	128.166
65	29.8526	6.61455	168.975	77.2491	18.5869	129.758
66	30.0101	6.61455	170.961	78.3892	18.6245	131.349
67	30.1675	6.61455	172.947	79.5293	18.662	132.94
68	30.3249	6.61455	174.934	80.6694	18.6996	134.531
69	30.4824	6.61455	176.92	81.8095	18.7371	136.122
70	30.6398	6.61455	178.906	82.9497	18.7747	137.713
71	30.7973	6.61455	180.893	84.0898	18.8122	139.304
72	30.9547	6.61455	182.879	85.2299	18.8498	140.896
73	31.1122	6.61455	184.865	86.37	18.8873	142.487
74	31.2696	6.61455	186.852	87.5102	18.9249	144.078
75	31.4271	6.61455	188.838	88.6503	18.9624	145.669
76	31.5845	6.61455	190.824	89.7904	18.9999	147.26
77	31.742	6.61455	192.811	90.9305	19.0375	148.851
78	31.8994	6.61455	194.797	92.0706	19.075	150.442
79	32.0568	6.61455	196.783	93.2108	19.1126	152.034
80	32.2143	6.61455	198.77	94.3509	19.1501	153.625
81	32.3717	6.61455	200.756	95.491	19.1877	155.216
82	32.5292	6.61455	202.742	96.6311	19.2252	156.807
83	32.6866	6.61455	204.729	97.7713	19.2628	158.398
84	32.8441	6.61455	206.715	98.9114	19.3003	159.989
85	33.0015	6.61455	208.701	100.051	19.3379	161.58
86	33.159	6.61455	210.688	101.192	19.3754	163.171
87	33.3164	6.61455	212.674	102.332	19.413	164.763
88	33.4738	6.61455	214.66	103.472	19.4505	166.354
89	33.6313	6.61455	216.647	104.612	19.4881	167.945
90	33.7887	6.61455	218.633	105.752	19.5256	169.536
91	33.9462	6.61455	220.619	106.892	19.5632	171.127
92	34.1036	6.61455	222.606	108.032	19.6007	172.718
93	34.2611	6.61455	224.592	109.172	19.6383	174.309
94	34.4185	6.61455	226.578	110.313	19.6758	175.901
95	34.576	6.61455	228.565	111.453	19.7134	177.492
96	34.7334	6.61455	230.551	112.593	19.7509	179.083
97	34.8908	6.61455	232.537	113.733	19.7884	180.674
98	35.0483	6.61455	234.524	114.873	19.826	182.265
99	35.2057	6.61455	236.51	116.013	19.8635	183.856
100	35.3632	6.61455	238.496	117.153	19.9011	185.447

## Sheet: 3F
x	y1_upper	y1_lower	y5_upper	y5_lower	y1	y5
0	1.47508	0.36996	0.0935965	0	0.976069	0.0126346
1	1.47795	0.411304	0.178681	0.026582	0.995476	0.100357
2	1.47963	0.449106	0.29881	0.0531155	1.01488	0.18808
3	1.48286	0.486531	0.42417	0.0796733	1.03429	0.275803
4	1.48682	0.524145	0.548172	0.106231	1.0537	0.363526
5	1.48943	0.561759	0.667261	0.131728	1.0731	0.451249
6	1.49536	0.599373	0.78585	0.158073	1.09251	0.538972
7	1.50129	0.636987	0.904552	0.184419	1.11192	0.626695
8	1.50446	0.6746	1.02983	0.210764	1.13132	0.714417
9	1.50639	0.712467	1.15513	0.23711	1.15073	0.80214
10	1.50921	0.748761	1.27844	0.263455	1.17013	0.889863
11	1.5155	0.78125	1.40462	0.289801	1.18954	0.977586
12	1.5197	0.815431	1.5305	0.315868	1.20895	1.06531
13	1.52605	0.854795	1.65562	0.342191	1.22835	1.15303
14	1.53437	0.883793	1.78148	0.368172	1.24776	1.24075
15	1.54189	0.912273	1.90873	0.393965	1.26717	1.32848
16	1.54937	0.944302	2.03553	0.420229	1.28657	1.4162
17	1.56236	0.980166	2.16171	0.446493	1.30598	1.50392
18	1.5719	1.00655	2.2879	0.472758	1.32539	1.59165
19	1.58203	1.03738	2.41408	0.499022	1.34479	1.67937
20	1.59368	1.05924	2.54034	0.525286	1.3642	1.76709
21	1.61044	1.08119	2.66716	0.551551	1.38361	1.85481
22	1.62562	1.10295	2.79398	0.577815	1.40301	1.94254
23	1.64451	1.12481	2.9208	0.604079	1.42242	2.03026
24	1.66114	1.14667	3.04762	0.630344	1.44183	2.11798
25	1.68386	1.1639	3.17443	0.656608	1.46123	2.20571
26	1.7083	1.18744	3.30125	0.682872	1.48064	2.29343
27	1.73188	1.19858	3.42807	0.709136	1.50005	2.38115
28	1.75719	1.21164	3.55489	0.735401	1.51945	2.46887
29	1.78163	1.22195	3.68171	0.761665	1.53886	2.5566
30	1.80952	1.23322	3.80852	0.787929	1.55827	2.64432
31	1.84357	1.24196	3.93534	0.814194	1.57767	2.73204
32	1.87094	1.2546	4.06216	0.840458	1.59708	2.81977
33	1.90235	1.26882	4.18898	0.866722	1.61649	2.90749
34	1.94138	1.2784	4.3158	0.892987	1.63589	2.99521
35	1.98093	1.28099	4.44262	0.919251	1.6553	3.08293
36	2.02286	1.29214	4.56943	0.945515	1.67471	3.17066
37	2.06321	1.29759	4.69625	0.97178	1.69411	3.25838
38	2.09521	1.30165	4.82307	0.998044	1.71352	3.3461
39	2.12683	1.31021	4.94989	1.02431	1.73293	3.43383
40	2.1603	1.31598	5.07671	1.05057	1.75233	3.52155
41	2.19324	1.31939	5.20352	1.07684	1.77174	3.60927
42	2.23657	1.32306	5.33034	1.1031	1.79115	3.69699
43	2.27561	1.33102	5.45716	1.12937	1.81055	3.78472
44	2.30969	1.33898	5.58398	1.15563	1.82996	3.87244
45	2.34628	1.34694	5.7108	1.18189	1.84936	3.96016
46	2.38797	1.3549	5.83762	1.20816	1.86877	4.04789
47	2.42966	1.35755	5.96443	1.23442	1.88818	4.13561
48	2.47414	1.36045	6.09125	1.26069	1.90758	4.22333
49	2.51897	1.3654	6.21807	1.28695	1.92699	4.31105
50	2.56379	1.3704	6.34489	1.31322	1.9464	4.39878
51	2.60862	1.37499	6.47171	1.33948	1.9658	4.4865
52	2.65344	1.37916	6.59852	1.36574	1.98521	4.57422
53	2.69827	1.38228	6.72534	1.39201	2.00462	4.66195
54	2.74014	1.38543	6.85216	1.41827	2.02402	4.74967
55	2.77635	1.38858	6.97898	1.44454	2.04343	4.83739
56	2.81919	1.39173	7.1058	1.4708	2.06284	4.92511
57	2.85591	1.39504	7.23262	1.49707	2.08224	5.01284
58	2.89264	1.39803	7.35943	1.52333	2.10165	5.10056
59	2.93268	1.40118	7.48625	1.54959	2.12106	5.18828
60	2.97313	1.40433	7.61307	1.57586	2.14046	5.276
61	3.01331	1.40747	7.73989	1.60212	2.15987	5.36373
62	3.055	1.41062	7.86671	1.62839	2.17928	5.45145
63	3.09775	1.41377	7.99352	1.65465	2.19868	5.53917
64	3.14275	1.41692	8.12034	1.68092	2.21809	5.6269
65	3.18564	1.42007	8.24716	1.70718	2.2375	5.71462
66	3.22779	1.42322	8.37398	1.73344	2.2569	5.80234
67	3.26995	1.42446	8.5008	1.75971	2.27631	5.89006
68	3.31211	1.42664	8.62762	1.78597	2.29572	5.97779
69	3.35427	1.42666	8.75443	1.81224	2.31512	6.06551
70	3.39643	1.42678	8.88125	1.8385	2.33453	6.15323
71	3.43859	1.4307	9.00807	1.86477	2.35394	6.24096
72	3.48075	1.43084	9.13489	1.89103	2.37334	6.32868
73	3.52291	1.43084	9.26171	1.91729	2.39275	6.4164
74	3.56506	1.43218	9.38852	1.94356	2.41216	6.50412
75	3.60722	1.4356	9.51534	1.96982	2.43156	6.59185
76	3.64938	1.43775	9.64216	1.99609	2.45097	6.67957
77	3.69154	1.43795	9.76898	2.02235	2.47038	6.76729
78	3.7337	1.44045	9.8958	2.04862	2.48978	6.85502
79	3.7746	1.44295	10.0226	2.07488	2.50919	6.94274
80	3.81534	1.44545	10.1494	2.10115	2.52859	7.03046
81	3.85608	1.44796	10.2763	2.12741	2.548	7.11818
82	3.89682	1.45193	10.4031	2.15367	2.56741	7.20591
83	3.93756	1.45912	10.5299	2.17994	2.58681	7.29363
84	3.9783	1.4663	10.6567	2.2062	2.60622	7.38135
85	4.01903	1.46978	10.7835	2.23247	2.62563	7.46908
86	4.05977	1.47127	10.9103	2.25873	2.64503	7.5568
87	4.10051	1.47127	11.0372	2.285	2.66444	7.64452
88	4.14125	1.47127	11.164	2.31126	2.68385	7.73224
89	4.18199	1.47127	11.2908	2.33752	2.70325	7.81997
90	4.22496	1.47127	11.4176	2.36379	2.72266	7.90769
91	4.27052	1.47298	11.5444	2.39005	2.74207	7.99541
92	4.31608	1.47548	11.6713	2.41632	2.76147	8.08314
93	4.35989	1.47798	11.7981	2.44258	2.78088	8.17086
94	4.40035	1.48048	11.9249	2.46885	2.80029	8.25858
95	4.4408	1.48298	12.0517	2.49511	2.81969	8.3463
96	4.48126	1.48548	12.1785	2.52137	2.8391	8.43403
97	4.52158	1.48799	12.3053	2.54764	2.85851	8.52175
98	4.56145	1.4887	12.4322	2.5739	2.87791	8.60947
99	4.60133	1.4887	12.559	2.60017	2.89732	8.6972
100	4.6412	1.4887	12.6858	2.62643	2.91673	8.78492

## Sheet: 3G
x	y1_upper	y1_lower	y5_upper	y5_lower	y1	y5
0	2.22959	0.186455	6.27605	3.536	1.06617	5.66064
1	2.38659	0.418898	7.00634	4.26985	1.26979	6.38943
2	2.55397	0.646657	7.74047	4.99302	1.47341	7.11821
3	2.72304	0.878202	8.4746	5.69254	1.67703	7.847
4	2.88873	1.11104	9.21005	6.39008	1.88066	8.57579
5	3.04999	1.34102	9.96639	7.0981	2.08428	9.30458
6	3.2076	1.5679	10.7147	7.82043	2.2879	10.0334
7	3.37547	1.79857	11.461	8.45764	2.49152	10.7622
8	3.53644	2.02726	12.2099	9.13741	2.69514	11.4909
9	3.709	2.25377	12.9471	9.79591	2.89876	12.2197
10	3.88362	2.4753	13.6982	10.5268	3.10238	12.9485
11	4.05825	2.6957	14.4341	11.2286	3.30601	13.6773
12	4.21748	2.91528	15.1902	11.9019	3.50963	14.4061
13	4.37339	3.14631	15.9315	12.5775	3.71325	15.1349
14	4.54447	3.37807	16.6729	13.2443	3.91687	15.8637
15	4.72814	3.59758	17.4254	13.8958	4.12049	16.5925
16	4.90167	3.80516	18.1798	14.5678	4.32411	17.3212
17	5.06465	4.035	18.956	15.1921	4.52774	18.05
18	5.23524	4.25677	19.7071	15.8033	4.73136	18.7788
19	5.41129	4.47615	20.4623	16.4353	4.93498	19.5076
20	5.58045	4.69408	21.2373	17.0805	5.1386	20.2364
21	5.76317	4.90603	22.0124	17.7278	5.34222	20.9652
22	5.94536	5.11493	22.7875	18.3751	5.54584	21.694
23	6.13273	5.33237	23.5625	19.0197	5.74946	22.4227
24	6.31364	5.55212	24.3376	19.6562	5.95309	23.1515
25	6.50297	5.76929	25.1158	20.3089	6.15671	23.8803
26	6.69538	5.97051	25.9045	20.9644	6.36033	24.6091
27	6.90527	6.16567	26.6932	21.6118	6.56395	25.3379
28	7.10471	6.36831	27.5088	22.2591	6.76757	26.0667
29	7.30821	6.56634	28.2783	22.9064	6.97119	26.7955
30	7.51809	6.76566	29.0611	23.5494	7.17482	27.5243
31	7.72266	6.95722	29.8481	24.1844	7.37844	28.253
32	7.94853	7.14871	30.6416	24.8079	7.58206	28.9818
33	8.1598	7.3613	31.4255	25.4498	7.78568	29.7106
34	8.38456	7.52889	32.2143	26.0985	7.9893	30.4394
35	8.59165	7.71765	33.003	26.7473	8.19292	31.1682
36	8.82395	7.89694	33.8044	27.3961	8.39654	31.897
37	9.04462	8.08325	34.5895	28.0449	8.60017	32.6258
38	9.26451	8.24328	35.3691	28.6937	8.80379	33.3546
39	9.48843	8.42183	36.1484	29.342	9.00741	34.0833
40	9.72356	8.58647	36.9232	29.9639	9.21103	34.8121
41	9.95026	8.74846	37.7191	30.6208	9.41465	35.5409
42	10.181	8.90999	38.5224	31.2761	9.61827	36.2697
43	10.4126	9.0804	39.3127	31.9208	9.82189	36.9985
44	10.6364	9.25357	40.1111	32.5655	10.0255	37.7273
45	10.8589	9.41551	40.9175	33.2022	10.2291	38.4561
46	11.0935	9.59135	41.7049	33.832	10.4328	39.1849
47	11.3292	9.76718	42.4727	34.4721	10.6364	39.9136
48	11.5649	9.94101	43.2563	35.1255	10.84	40.6424
49	11.7973	10.1014	44.0435	35.7788	11.0436	41.3712
50	12.0309	10.2618	44.8189	36.4321	11.2472	42.1
51	12.2565	10.4222	45.5943	37.0785	11.4509	42.8288
52	12.4894	10.5873	46.3697	37.7232	11.6545	43.5576
53	12.7229	10.7539	47.145	38.3679	11.8581	44.2864
54	12.9556	10.9143	47.9382	39.0126	12.0617	45.0152
55	13.1867	11.0756	48.7466	39.6573	12.2654	45.7439
56	13.4184	11.2351	49.555	40.302	12.469	46.4727
57	13.653	11.4029	50.3214	40.9467	12.6726	47.2015
58	13.8876	11.5785	51.0921	41.5914	12.8762	47.9303
59	14.1221	11.7541	51.8958	42.2361	13.0798	48.6591
60	14.3567	11.9144	52.6996	42.8808	13.2835	49.3879
61	14.5911	12.0839	53.5033	43.5255	13.4871	50.1167
62	14.8246	12.2436	54.2984	44.1702	13.6907	50.8455
63	15.0581	12.4032	55.0871	44.8149	13.8943	51.5742
64	15.2917	12.5629	55.8758	45.4596	14.0979	52.303
65	15.5252	12.7226	56.6668	46.1043	14.3016	53.0318
66	15.7587	12.895	57.47	46.749	14.5052	53.7606
67	15.992	13.071	58.2465	47.3936	14.7088	54.4894
68	16.2245	13.247	59.0307	48.0235	14.9124	55.2182
69	16.4569	13.423	59.8194	48.6523	15.1161	55.947
70	16.6894	13.5991	60.6081	49.2811	15.3197	56.6758
71	16.9218	13.7751	61.3969	49.914	15.5233	57.4045
72	17.1542	13.9511	62.1856	50.5677	15.7269	58.1333
73	17.3867	14.1271	62.9743	51.2215	15.9305	58.8621
74	17.6191	14.3031	63.763	51.8623	16.1342	59.5909
75	17.8516	14.4792	64.5598	52.5007	16.3378	60.3197
76	18.0865	14.6443	65.369	53.1391	16.5414	61.0485
77	18.3217	14.8044	66.1782	53.7774	16.745	61.7773
78	18.5569	14.9644	66.9778	54.4118	16.9486	62.5061
79	18.7921	15.1244	67.7679	55.0423	17.1523	63.2348
80	19.0273	15.2844	68.5604	55.6728	17.3559	63.9636
81	19.2615	15.4444	69.3518	56.3033	17.5595	64.6924
82	19.495	15.6044	70.1431	56.9338	17.7631	65.4212
83	19.7285	15.7644	70.9344	57.5643	17.9668	66.15
84	19.9621	15.9244	71.7258	58.1948	18.1704	66.8788
85	20.1956	16.0845	72.5171	58.8253	18.374	67.6076
86	20.429	16.2445	73.3084	59.4557	18.5776	68.3364
87	20.6622	16.4045	74.0998	60.0862	18.7812	69.0651
88	20.8954	16.5645	74.8911	60.7167	18.9849	69.7939
89	21.1285	16.7245	75.6824	61.3472	19.1885	70.5227
90	21.3617	16.8845	76.4908	61.9777	19.3921	71.2515
91	21.5949	17.0445	77.3008	62.6082	19.5957	71.9803
92	21.828	17.2045	78.1107	63.2387	19.7994	72.7091
93	22.0612	17.3646	78.9207	63.8692	20.003	73.4379
94	22.2944	17.5246	79.7307	64.4996	20.2066	74.1667
95	22.5275	17.6846	80.5284	65.1301	20.4102	74.8954
96	22.7607	17.8446	81.3174	65.7618	20.6138	75.6242
97	22.9939	18.0046	82.1064	66.403	20.8175	76.353
98	23.227	18.1646	82.8954	67.0442	21.0211	77.0818
99	23.4602	18.327	83.6843	67.6854	21.2247	77.8106
100	23.6934	18.4953	84.4733	68.3266	21.4283	78.5394

## Sheet: 3H
x	y1_upper	y1_lower	y5_upper	y5_lower	y1	y5
0	12.8648	0	0	0	4.50739	0
1	12.8898	0.202269	0.56865	0.0588404	4.64756	0.387747
2	12.8898	0.404538	1.1373	0.117681	4.78773	0.775494
3	12.8898	0.606807	1.70595	0.176521	4.92791	1.16324
4	12.8898	0.809075	2.2746	0.235361	5.06808	1.55099
5	12.8898	1.01134	2.84325	0.294202	5.20826	1.93873
6	12.8898	1.21361	3.4119	0.353042	5.34843	2.32648
7	12.8898	1.41588	3.98055	0.411882	5.48861	2.71423
8	12.8898	1.61815	4.5492	0.470723	5.62878	3.10198
9	12.8898	1.82042	5.11785	0.529563	5.76895	3.48972
10	12.8898	2.02269	5.6865	0.588404	5.90913	3.87747
11	12.8898	2.22496	6.25515	0.647244	6.0493	4.26522
12	12.8898	2.42723	6.82381	0.706084	6.18948	4.65296
13	12.8898	2.6295	7.39246	0.764925	6.32965	5.04071
14	12.8898	2.83176	7.96111	0.823765	6.46983	5.42846
15	12.8898	3.03403	8.52976	0.882605	6.61	5.8162
16	12.8898	3.2363	9.09841	0.941446	6.75018	6.20395
17	12.8898	3.43857	9.66706	1.00029	6.89035	6.5917
18	12.8898	3.64084	10.2357	1.05913	7.03052	6.97944
19	12.8932	3.84311	10.8044	1.11797	7.1707	7.36719
20	12.9228	4.04538	11.373	1.17681	7.31087	7.75494
21	12.9524	4.24765	11.9417	1.23565	7.45105	8.14269
22	12.982	4.44089	12.5103	1.29449	7.59122	8.53043
23	13.0116	4.64275	13.079	1.35333	7.7314	8.91818
24	13.0411	4.8446	13.6476	1.41217	7.87157	9.30593
25	13.0707	5.04646	14.2163	1.47101	8.01174	9.69367
26	13.1003	5.24832	14.7849	1.52985	8.15192	10.0814
27	13.1299	5.45018	15.3536	1.58869	8.29209	10.4692
28	13.1595	5.65204	15.9222	1.64753	8.43227	10.8569
29	13.189	5.82546	16.4909	1.70637	8.57244	11.2447
30	13.2186	5.96618	17.0595	1.76521	8.71262	11.6324
31	13.2482	6.16505	17.6282	1.82405	8.85279	12.0202
32	13.2723	6.36392	18.1968	1.88289	8.99296	12.4079
33	13.3074	6.56279	18.7655	1.94173	9.13314	12.7956
34	13.3488	6.7467	19.3341	2.00057	9.27331	13.1834
35	13.403	6.91995	19.9028	2.05941	9.41349	13.5711
36	13.4572	7.11766	20.4714	2.11825	9.55366	13.9589
37	13.5276	7.31537	21.0401	2.17709	9.69384	14.3466
38	13.6077	7.5044	21.6087	2.23593	9.83401	14.7344
39	13.6761	7.6712	22.1774	2.29477	9.97419	15.1221
40	13.7159	7.83333	22.746	2.35361	10.1144	15.5099
41	13.7557	8.01456	23.3147	2.41245	10.2545	15.8976
42	13.8218	8.16477	23.8833	2.47129	10.3947	16.2854
43	13.8976	8.33399	24.452	2.53014	10.5349	16.6731
44	13.9282	8.52307	25.0206	2.58898	10.6751	17.0609
45	13.9581	8.66545	25.5534	2.64782	10.8152	17.4486
46	14.0317	8.7965	26.0682	2.70666	10.9554	17.8364
47	14.1054	8.92755	26.6349	2.7655	11.0956	18.2241
48	14.179	9.05859	27.2016	2.82434	11.2358	18.6119
49	14.2526	9.20173	27.7683	2.88318	11.3759	18.9996
50	14.3088	9.32069	28.335	2.94202	11.5161	19.3873
51	14.3908	9.45174	28.9017	3.00086	11.6563	19.7751
52	14.4734	9.59859	29.4684	3.0597	11.7965	20.1628
53	14.547	9.74685	30.0351	3.11854	11.9366	20.5506
54	14.6206	9.89511	30.6018	3.17738	12.0768	20.9383
55	14.6942	10.0434	31.1685	3.23622	12.217	21.3261
56	14.8056	10.1761	31.7352	3.29506	12.3571	21.7138
57	14.9693	10.2435	32.3019	3.3539	12.4973	22.1016
58	15.1089	10.3615	32.8686	3.41274	12.6375	22.4893
59	15.2627	10.4495	33.4353	3.47158	12.7777	22.8771
60	15.3445	10.5375	34.002	3.53042	12.9178	23.2648
61	15.45	10.6255	34.5687	3.58926	13.058	23.6526
62	15.5481	10.7135	35.1354	3.6481	13.1982	24.0403
63	15.7632	10.73	35.7021	3.70694	13.3384	24.4281
64	15.9784	10.7327	36.2688	3.76578	13.4785	24.8158
65	16.1936	10.79	36.8355	3.82462	13.6187	25.2036
66	16.4088	10.8797	37.4022	3.88346	13.7589	25.5913
67	16.624	10.9477	37.9689	3.9423	13.8991	25.979
68	16.764	11.0521	38.5356	4.00114	14.0392	26.3668
69	16.9676	11.1342	39.1023	4.05998	14.1794	26.7545
70	17.1712	11.2155	39.669	4.11882	14.3196	27.1423
71	17.3769	11.3148	40.2357	4.17766	14.4598	27.53
72	17.5784	11.3569	40.8024	4.23651	14.5999	27.9178
73	17.7556	11.3989	41.3691	4.29535	14.7401	28.3055
74	17.9291	11.4236	41.9358	4.35419	14.8803	28.6933
75	18.1395	11.4491	42.5025	4.41303	15.0205	29.081
76	18.3415	11.4594	43.0692	4.47187	15.1606	29.4688
77	18.5435	11.5334	43.6359	4.53071	15.3008	29.8565
78	18.7455	11.5497	44.2026	4.58955	15.441	30.2443
79	18.9538	11.5782	44.7693	4.64839	15.5812	30.632
80	19.1912	11.5782	45.336	4.70723	15.7213	31.0198
81	19.3836	11.5782	45.9027	4.76607	15.8615	31.4075
82	19.5759	11.5782	46.4694	4.82491	16.0017	31.7952
83	19.772	11.5782	47.0361	4.88375	16.1419	32.183
84	19.9916	11.5782	47.6028	4.94259	16.282	32.5707
85	20.2296	11.5782	48.1695	5.00143	16.4222	32.9585
86	20.4676	11.5782	48.7362	5.06027	16.5624	33.3462
87	20.7056	11.5782	49.3029	5.11911	16.7026	33.734
88	20.9436	11.5782	49.8696	5.17795	16.8427	34.1217
89	21.1619	11.5782	50.4363	5.23679	16.9829	34.5095
90	21.3721	11.5782	51.003	5.29563	17.1231	34.8972
91	21.5824	11.5782	51.5697	5.35447	17.2633	35.285
92	21.7927	11.5782	52.1364	5.41331	17.4034	35.6727
93	22.003	11.6057	52.7031	5.47215	17.5436	36.0605
94	22.2225	11.6057	53.2698	5.53099	17.6838	36.4482
95	22.4589	11.6057	53.8365	5.58983	17.8239	36.836
96	22.6953	11.6057	54.4032	5.64867	17.9641	37.2237
97	22.8951	11.6057	54.9699	5.70751	18.1043	37.6115
98	23.0906	11.6057	55.5366	5.76635	18.2445	37.9992
99	23.286	11.6057	56.1033	5.82519	18.3846	38.3869
100	23.486	11.6057	56.67	5.88404	18.5248	38.7747

## Sheet: 3I
x	y1_upper	y1_lower	y5_upper	y5_lower	y1	y5
0	28.4547	16.9304	55.2995	40.4183	24.2016	48.0494
1	28.523	17.136	56.1599	41.059	24.3043	48.8175
2	28.569	17.3416	57.1122	41.6921	24.407	49.5857
3	28.6077	17.5471	58.0743	42.3253	24.5097	50.3538
4	28.6664	17.7527	58.9731	42.9585	24.6124	51.1219
5	28.7128	17.9615	59.8122	43.5935	24.7151	51.89
6	28.7433	18.1768	60.6512	44.2347	24.8179	52.6581
7	28.7738	18.3694	61.5447	44.8758	24.9206	53.4262
8	28.8332	18.575	62.4524	45.517	25.0233	54.1943
9	28.9025	18.7806	63.3445	46.1581	25.126	54.9624
10	28.9718	18.9862	64.2444	46.7992	25.2287	55.7306
11	29.0411	19.1612	65.1443	47.4378	25.3314	56.4987
12	29.1086	19.3295	66.0441	48.0748	25.4341	57.2668
13	29.143	19.5044	66.944	48.7118	25.5369	58.0349
14	29.1966	19.7242	67.8439	49.3525	25.6396	58.803
15	29.266	19.9441	68.7113	50.0049	25.7423	59.5711
16	29.3355	20.1639	69.5441	50.6369	25.845	60.3392
17	29.4049	20.3837	70.3952	51.2599	25.9477	61.1073
18	29.4738	20.6035	71.3269	51.9049	26.0504	61.8755
19	29.5126	20.8234	72.2586	52.5581	26.1531	62.6436
20	29.5661	21.0419	73.1843	53.1909	26.2559	63.4117
21	29.6195	21.2351	74.1116	53.8192	26.3586	64.1798
22	29.673	21.4287	75.0045	54.4449	26.4613	64.9479
23	29.7265	21.6587	75.9005	55.082	26.564	65.716
24	29.7799	21.8642	76.7775	55.719	26.6667	66.4841
25	29.8407	22.0698	77.6545	56.3549	26.7694	67.2522
26	29.8929	22.2754	78.5314	56.9877	26.8721	68.0203
27	29.9403	22.481	79.394	57.6219	26.9749	68.7885
28	29.9938	22.7088	80.2349	58.2602	27.0776	69.5566
29	30.056	22.9997	81.0758	58.8986	27.1803	70.3247
30	30.1301	23.2225	81.9167	59.537	27.283	71.0928
31	30.1646	23.411	82.7576	60.1754	27.3857	71.8609
32	30.2077	23.6352	83.6687	60.8137	27.4884	72.629
33	30.2787	23.8226	84.598	61.4521	27.5911	73.3971
34	30.3187	23.9772	85.5274	62.0891	27.6939	74.1652
35	30.3681	24.1774	86.3941	62.7261	27.7966	74.9334
36	30.4189	24.3537	87.2491	63.3631	27.8993	75.7015
37	30.475	24.5423	88.104	64.0002	28.002	76.4696
38	30.5285	24.7423	88.9805	64.6372	28.1047	77.2377
39	30.5819	24.9322	89.8827	65.2742	28.2074	78.0058
40	30.6417	25.1534	90.759	65.9208	28.3101	78.7739
41	30.7171	25.359	91.6196	66.581	28.4129	79.542
42	30.7622	25.5369	92.5103	67.2362	28.5156	80.3101
43	30.8121	25.7175	93.401	67.8913	28.6183	81.0783
44	30.8925	25.9423	94.2916	68.5465	28.721	81.8464
45	31.0299	26.1623	95.1823	69.2017	28.8237	82.6145
46	31.1157	26.3613	96.0707	69.8568	28.9264	83.3826
47	31.1846	26.5119	96.9477	70.512	29.0291	84.1507
48	31.2489	26.6811	97.8533	71.1624	29.1319	84.9188
49	31.3123	26.848	98.7451	71.8035	29.2346	85.6869
50	31.3943	26.9919	99.6358	72.4447	29.3373	86.455
51	31.4702	27.1533	100.526	73.0858	29.44	87.2232
52	31.528	27.3572	101.423	73.7269	29.5427	87.9913
53	31.5954	27.4882	102.342	74.3681	29.6454	88.7594
54	31.6585	27.6183	103.261	75.0092	29.7481	89.5275
55	31.7215	27.7164	104.18	75.6504	29.8509	90.2956
56	31.8101	27.8626	105.099	76.2915	29.9536	91.0637
57	31.8795	27.9749	106.014	76.9326	30.0563	91.8318
58	31.9713	28.0436	106.893	77.5738	30.159	92.5999
59	32.0771	28.1281	107.81	78.2149	30.2617	93.3681
60	32.1962	28.2553	108.727	78.856	30.3644	94.1362
61	32.3385	28.3462	109.644	79.4972	30.4671	94.9043
62	32.4834	28.4504	110.561	80.1383	30.5699	95.6724
63	32.6244	28.5415	111.473	80.7794	30.6726	96.4405
64	32.7658	28.6468	112.381	81.4206	30.7753	97.2086
65	32.9059	28.7522	113.289	82.0617	30.878	97.9767
66	33.0397	28.8575	114.197	82.7029	30.9807	98.7448
67	33.1895	28.9628	115.105	83.344	31.0834	99.513
68	33.3307	29.0682	116.013	83.9851	31.1861	100.281
69	33.4719	29.1721	116.921	84.6263	31.2889	101.049
70	33.6192	29.2598	117.841	85.2674	31.3916	101.817
71	33.7615	29.3325	118.752	85.9085	31.4943	102.585
72	33.8995	29.4165	119.654	86.5471	31.597	103.354
73	34.0445	29.4831	120.556	87.1832	31.6997	104.122
74	34.2235	29.5469	121.461	87.8194	31.8024	104.89
75	34.4034	29.6062	122.369	88.4556	31.9051	105.658
76	34.5952	29.6609	123.277	89.0918	32.0079	106.426
77	34.8235	29.7203	124.179	89.728	32.1106	107.194
78	35.0098	29.7704	125.067	90.3642	32.2133	107.962
79	35.196	29.8241	125.969	91.0004	32.316	108.73
80	35.3688	29.8751	126.871	91.6365	32.4187	109.498
81	35.5312	29.8995	127.773	92.2727	32.5214	110.267
82	35.7548	29.9398	128.676	92.9089	32.6241	111.035
83	35.9787	30.0017	129.566	93.5451	32.7269	111.803
84	36.1753	30.0368	130.43	94.1813	32.8296	112.571
85	36.3955	30.0668	131.294	94.8175	32.9323	113.339
86	36.5905	30.1023	132.198	95.4537	33.035	114.107
87	36.8389	30.1712	133.108	96.0898	33.1377	114.875
88	37.0241	30.24	134.019	96.726	33.2404	115.643
89	37.229	30.3088	134.929	97.3622	33.3431	116.411
90	37.4472	30.3561	135.84	97.9984	33.4459	117.18
91	37.6653	30.4	136.75	98.6346	33.5486	117.948
92	37.8834	30.4438	137.66	99.2708	33.6513	118.716
93	38.0697	30.4877	138.563	99.9069	33.754	119.484
94	38.3053	30.5316	139.473	100.543	33.8567	120.252
95	38.5377	30.5755	140.382	101.179	33.9594	121.02
96	38.7268	30.6194	141.292	101.816	34.0621	121.788
97	38.9678	30.6633	142.202	102.452	34.1648	122.556
98	39.1921	30.7072	143.11	103.088	34.2676	123.324
99	39.4102	30.751	144.012	103.724	34.3703	124.093
100	39.6283	30.7975	144.915	104.36	34.473	124.861

## Sheet: 3J
x	y1_upper	y1_lower	y5_upper	y5_lower	y1	y5
0	10.1055	6.59614	10.8806	2.77356	8.19539	6.35739
1	10.6909	7.22081	13.393	5.19536	8.80209	8.72955
2	11.2763	7.86563	15.7799	7.59219	9.40878	11.1017
3	11.8616	8.50009	18.3641	9.9132	10.0155	13.4739
4	12.447	9.10655	20.9104	12.3667	10.6222	15.846
5	13.0058	9.72163	23.3209	14.7507	11.2289	18.2182
6	13.5884	10.3543	25.8871	17.0363	11.8356	20.5903
7	14.1816	10.972	28.539	19.29	12.4423	22.9625
8	14.7507	11.6094	31.0635	21.557	13.049	25.3347
9	15.3412	12.2716	33.6222	23.8745	13.6557	27.7068
10	15.9209	12.8884	36.1834	26.2152	14.2624	30.079
11	16.5091	13.5064	38.7907	28.471	14.8691	32.4511
12	17.0996	14.1178	41.4089	30.7434	15.4757	34.8233
13	17.6984	14.7311	43.8994	32.9271	16.0824	37.1955
14	18.2868	15.3485	46.4599	35.1509	16.6891	39.5676
15	18.8686	15.9483	49.0728	37.3194	17.2958	41.9398
16	19.4564	16.528	51.6597	39.4348	17.9025	44.3119
17	20.0566	17.1388	54.1706	41.7429	18.5092	46.6841
18	20.6806	17.7437	56.6729	43.9647	19.1159	49.0563
19	21.2814	18.3293	59.1926	46.1379	19.7226	51.4284
20	21.8915	18.9246	61.731	48.2976	20.3293	53.8006
21	22.5099	19.5198	64.2145	50.4752	20.936	56.1727
22	23.1182	20.1054	66.7694	52.6174	21.5427	58.5449
23	23.7328	20.7103	69.3576	54.7597	22.1494	60.9171
24	24.3603	21.2912	71.8962	56.9108	22.7561	63.2892
25	24.9615	21.8609	74.4694	59.0943	23.3628	65.6614
26	25.6006	22.4531	77.0427	61.3285	23.9695	68.0335
27	26.2335	23.0511	79.5527	63.471	24.5762	70.4057
28	26.8786	23.6384	82.084	65.6136	25.1829	72.7779
29	27.5354	24.2473	84.7625	67.7977	25.7896	75.15
30	28.1636	24.8453	87.3012	69.9334	26.3963	77.5222
31	28.7917	25.4011	89.9091	72.0691	27.003	79.8943
32	29.4347	25.9757	92.4824	74.2048	27.6097	82.2665
33	30.0738	26.5606	95.0556	76.3285	28.2164	84.6387
34	30.7128	27.1338	97.6663	78.4762	28.8231	87.0108
35	31.3338	27.717	100.294	80.6114	29.4298	89.383
36	31.9874	28.267	102.934	82.7477	30.0365	91.7551
37	32.6299	28.8449	105.55	84.8834	30.6432	94.1273
38	33.2721	29.4409	108.178	87.039	31.2499	96.4995
39	33.9406	30.0259	110.779	89.1815	31.8566	98.8716
40	34.6092	30.6103	113.434	91.3241	32.4632	101.244
41	35.2778	31.1854	116.062	93.4839	33.0699	103.616
42	35.9464	31.7586	118.715	95.6584	33.6766	105.988
43	36.6082	32.3217	121.383	97.8066	34.2833	108.36
44	37.2509	32.8881	124.051	99.9421	34.89	110.732
45	37.8897	33.4696	126.661	102.078	35.4967	113.105
46	38.5144	34.0493	129.23	104.213	36.1034	115.477
47	39.1278	34.6093	131.829	106.349	36.7101	117.849
48	39.7413	35.1553	134.457	108.484	37.3168	120.221
49	40.3585	35.7013	137.085	110.645	37.9235	122.593
50	41.0021	36.2765	139.713	112.774	38.5302	124.965
51	41.6548	36.8519	142.403	114.899	39.1369	127.338
52	42.273	37.4424	145.118	117.035	39.7436	129.71
53	42.9108	37.9964	147.834	119.177	40.3503	132.082
54	43.5864	38.5433	150.54	121.32	40.957	134.454
55	44.262	39.12	153.14	123.457	41.5637	136.826
56	44.9162	39.6968	155.848	125.605	42.1704	139.198
57	45.5656	40.2592	158.556	127.733	42.7771	141.57
58	46.2484	40.8236	161.263	129.863	43.3838	143.943
59	46.9286	41.4096	163.971	131.998	43.9905	146.315
60	47.5753	41.9894	166.642	134.133	44.5972	148.687
61	48.2531	42.5645	169.244	136.269	45.2039	151.059
62	48.908	43.1464	171.846	138.404	45.8106	153.431
63	49.5535	43.7341	174.448	140.539	46.4173	155.803
64	50.199	44.3109	177.05	142.674	47.024	158.176
65	50.8376	44.8921	179.652	144.815	47.6307	160.548
66	51.4578	45.474	182.254	146.959	48.2374	162.92
67	52.1105	46.0558	184.856	149.103	48.8441	165.292
68	52.7701	46.6246	187.457	151.247	49.4508	167.664
69	53.4168	47.1947	190.106	153.391	50.0574	170.036
70	54.0603	47.7714	192.764	155.535	50.6641	172.409
71	54.7118	48.3482	195.397	157.679	51.2708	174.781
72	55.3631	48.921	198.01	159.823	51.8775	177.153
73	56.0223	49.5017	200.623	161.967	52.4842	179.525
74	56.682	50.0672	203.236	164.111	53.0909	181.897
75	57.3211	50.6256	205.849	166.255	53.6976	184.269
76	57.958	51.184	208.462	168.399	54.3043	186.642
77	58.6191	51.7424	211.075	170.543	54.911	189.014
78	59.2804	52.3009	213.688	172.687	55.5177	191.386
79	59.9417	52.8593	216.301	174.831	56.1244	193.758
80	60.5931	53.4177	218.914	176.975	56.7311	196.13
81	61.2199	53.9761	221.562	179.119	57.3378	198.502
82	61.8674	54.5345	224.211	181.263	57.9445	200.874
83	62.5239	55.093	226.859	183.407	58.5512	203.247
84	63.1804	55.6505	229.508	185.551	59.1579	205.619
85	63.8369	56.2082	232.14	187.695	59.7646	207.991
86	64.4934	56.7682	234.75	189.839	60.3713	210.363
87	65.1482	57.3156	237.353	191.983	60.978	212.735
88	65.7949	57.8692	239.956	194.127	61.5847	215.107
89	66.4416	58.4434	242.559	196.271	62.1914	217.48
90	67.0883	59.0019	245.162	198.415	62.7981	219.852
91	67.7494	59.5603	247.779	200.559	63.4048	222.224
92	68.4125	60.1187	250.429	202.703	64.0115	224.596
93	69.0756	60.6772	253.042	204.847	64.6182	226.968
94	69.7388	61.2356	255.655	206.991	65.2249	229.34
95	70.4018	61.794	258.268	209.135	65.8316	231.713
96	71.0535	62.3366	260.88	211.279	66.4383	234.085
97	71.7148	62.8779	263.493	213.423	67.0449	236.457
98	72.3713	63.4476	266.106	215.567	67.6516	238.829
99	73.0278	64.0173	268.719	217.711	68.2583	241.201
100	73.6843	64.5861	271.331	219.855	68.865	243.573

[truncated: 55 more sheets: 3K, 3L, 4A, 4B, 4C, 4D, 4E, 4F, 4G, 4H, 4I, 4J, S1A, S1B, S2A, S2B, S2C, S2D, S2E, S2F …]
